# Supplementary material for: Broad-Spectrum Antibacterial Activity of Antioxidant Octyl Gallate and Its Impact on Gut Microbiome
Source: Antibiotics (Basel). 2024 Aug 4;13(8):731. doi: 10.3390/antibiotics13080731 (PMC11350663; doi:10.3390/antibiotics13080731)
Supplement: Supplementary file 1 [file antibiotics-13-00731-s001.zip]

Archive with 2 entries (2 files):
- antibiotics-3115675-supplementary figures-r2.pdf
- antibiotics-3115675-supplementary-r2.xls
