# Supplementary material for: Broad-Spectrum Antibacterial Activity of Antioxidant Octyl Gallate and Its Impact on Gut Microbiome
Source: Antibiotics (Basel). 2024 Aug 4;13(8):731. doi: 10.3390/antibiotics13080731 (PMC11350663; doi:10.3390/antibiotics13080731)
Supplement: Supplementary file 1 [file antibiotics-13-00731-s001.zip › antibiotics-3115675-supplementary-r2.xls]

## Sheet: OG vs Ecoli growth
		Determine the impact of OG on the growth of E. coli
Time	Ecoli	Ecoli/OG4	Ecoli/OG8	Ecoli/OG16	Ecoli/OG32	Ecoli/OG64	Ecoli/OG128	Ecoli/OG256					Time	0	4μg/mL	8μg/mL	16μg/mL	32μg/mL	64μg/mL	128μg/mL	E.coli/OG256
1899-12-31 00:01:02	0.107	0.112	0.118	0.121	0.123	0.114	0.116	0.059		0.144	0.216	0.559	1899-12-31 00:01:02	0.108	0.112	0.132	0.119	0.125	0.132	0.117	0.1	0.132	0.117	0.1		0.142	0.217	0.624
1899-12-31 00:16:02	0.109	0.113	0.118	0.122	0.124	0.111	0.104	0.033		0.141	0.204	0.533	1899-12-31 00:16:02	0.11	0.112	0.133	0.12	0.126	0.129	0.104	0.071	0.129	0.104	0.071		0.139	0.204	0.595
1899-12-31 00:31:02	0.109	0.113	0.118	0.121	0.123	0.108	0.097	0.032		0.138	0.197	0.532	1899-12-31 00:31:02	0.11	0.112	0.133	0.12	0.126	0.127	0.098	0.068	0.127	0.098	0.068		0.137	0.198	0.592
1899-12-31 00:46:02	0.109	0.113	0.119	0.122	0.124	0.108	0.097	0.041		0.138	0.197	0.541	1899-12-31 00:46:02	0.11	0.113	0.133	0.121	0.126	0.127	0.097	0.074	0.127	0.097	0.074		0.137	0.197	0.598
1899-12-31 01:01:02	0.109	0.114	0.118	0.122	0.124	0.108	0.097	0.048		0.138	0.197	0.548	1899-12-31 01:01:02	0.11	0.113	0.134	0.121	0.126	0.127	0.097	0.085	0.127	0.097	0.085		0.137	0.197	0.609
1899-12-31 01:16:02	0.109	0.114	0.119	0.122	0.124	0.108	0.097	0.05		0.138	0.197	0.55	1899-12-31 01:16:02	0.11	0.113	0.134	0.121	0.127	0.127	0.097	0.087	0.127	0.097	0.087		0.137	0.197	0.611
1899-12-31 01:31:02	0.11	0.114	0.119	0.122	0.125	0.109	0.097	0.056		0.139	0.197	0.556	1899-12-31 01:31:02	0.111	0.113	0.134	0.121	0.126	0.127	0.098	0.092	0.127	0.098	0.092		0.137	0.198	0.616
1899-12-31 01:46:02	0.111	0.115	0.12	0.123	0.125	0.109	0.098	0.058		0.139	0.198	0.558	1899-12-31 01:46:02	0.112	0.114	0.135	0.122	0.127	0.128	0.099	0.099	0.128	0.099	0.099		0.138	0.199	0.623
1899-12-31 02:01:02	0.111	0.116	0.12	0.123	0.125	0.109	0.098	0.061		0.139	0.198	0.561	1899-12-31 02:01:02	0.113	0.115	0.135	0.122	0.127	0.127	0.099	0.101	0.127	0.099	0.101		0.137	0.199	0.625
1899-12-31 02:16:02	0.113	0.118	0.121	0.123	0.125	0.11	0.099	0.065		0.14	0.199	0.565	1899-12-31 02:16:02	0.114	0.117	0.136	0.123	0.128	0.128	0.1	0.104	0.128	0.1	0.104		0.138	0.2	0.628
1899-12-31 02:31:02	0.115	0.12	0.122	0.124	0.126	0.11	0.099	0.068		0.14	0.199	0.568	1899-12-31 02:31:02	0.116	0.119	0.138	0.123	0.128	0.128	0.1	0.106	0.128	0.1	0.106		0.138	0.2	0.63
1899-12-31 02:46:02	0.118	0.123	0.124	0.125	0.126	0.11	0.1	0.07		0.14	0.2	0.57	1899-12-31 02:46:02	0.12	0.122	0.14	0.124	0.128	0.128	0.1	0.108	0.128	0.1	0.108		0.138	0.2	0.632
1899-12-31 03:01:02	0.124	0.129	0.127	0.126	0.127	0.111	0.1	0.074		0.141	0.2	0.574	1899-12-31 03:01:02	0.126	0.128	0.144	0.125	0.128	0.129	0.101	0.112	0.129	0.101	0.112		0.139	0.201	0.636
1899-12-31 03:16:02	0.132	0.137	0.131	0.128	0.127	0.111	0.101	0.075		0.141	0.201	0.575	1899-12-31 03:16:02	0.135	0.135	0.148	0.126	0.129	0.129	0.101	0.114	0.129	0.101	0.114		0.139	0.201	0.638
1899-12-31 03:31:02	0.147	0.149	0.137	0.13	0.128	0.111	0.102	0.078		0.141	0.202	0.578	1899-12-31 03:31:02	0.15	0.146	0.157	0.129	0.13	0.129	0.102	0.116	0.129	0.102	0.116		0.139	0.202	0.64
1899-12-31 03:46:02	0.167	0.167	0.146	0.132	0.129	0.111	0.102	0.08		0.141	0.202	0.58	1899-12-31 03:46:02	0.169	0.161	0.169	0.131	0.131	0.13	0.103	0.119	0.13	0.103	0.119		0.14	0.203	0.643
1899-12-31 04:01:02	0.19	0.188	0.16	0.136	0.131	0.112	0.103	0.082		0.142	0.203	0.582	1899-12-31 04:01:02	0.193	0.182	0.185	0.134	0.133	0.13	0.103	0.121	0.13	0.103	0.121		0.14	0.203	0.645
1899-12-31 04:16:02	0.22	0.211	0.178	0.141	0.132	0.112	0.103	0.084		0.142	0.203	0.584	1899-12-31 04:16:02	0.22	0.206	0.205	0.14	0.134	0.131	0.104	0.124	0.131	0.104	0.124		0.141	0.204	0.648
1899-12-31 04:31:02	0.246	0.242	0.201	0.15	0.133	0.112	0.103	0.086		0.142	0.203	0.586	1899-12-31 04:31:02	0.25	0.235	0.23	0.147	0.136	0.131	0.104	0.125	0.131	0.104	0.125		0.141	0.204	0.649
1899-12-31 04:46:02	0.273	0.272	0.226	0.161	0.136	0.113	0.104	0.087		0.143	0.204	0.587	1899-12-31 04:46:02	0.28	0.267	0.26	0.157	0.139	0.131	0.105	0.127	0.131	0.105	0.127		0.141	0.205	0.651
1899-12-31 05:01:02	0.304	0.302	0.253	0.177	0.139	0.114	0.104	0.089		0.144	0.204	0.589	1899-12-31 05:01:02	0.31	0.297	0.288	0.171	0.141	0.132	0.105	0.129	0.132	0.105	0.129		0.142	0.205	0.653
1899-12-31 05:16:02	0.333	0.333	0.28	0.198	0.142	0.114	0.105	0.091		0.144	0.205	0.591	1899-12-31 05:16:02	0.337	0.327	0.318	0.189	0.145	0.132	0.106	0.13	0.132	0.106	0.13		0.142	0.206	0.654
1899-12-31 05:31:02	0.35	0.352	0.306	0.216	0.148	0.114	0.105	0.092		0.144	0.205	0.592	1899-12-31 05:31:02	0.352	0.349	0.349	0.208	0.15	0.132	0.106	0.132	0.132	0.106	0.132		0.142	0.206	0.656
1899-12-31 05:46:02	0.36	0.367	0.335	0.239	0.154	0.115	0.106	0.094		0.145	0.206	0.594	1899-12-31 05:46:02	0.362	0.372	0.374	0.23	0.157	0.133	0.107	0.134	0.133	0.107	0.134		0.143	0.207	0.658
1899-12-31 06:01:02	0.384	0.373	0.348	0.263	0.162	0.115	0.107	0.095		0.145	0.207	0.595	1899-12-31 06:01:02	0.374	0.382	0.389	0.251	0.165	0.134	0.107	0.135	0.134	0.107	0.135		0.144	0.207	0.659
1899-12-31 06:16:02	0.409	0.386	0.357	0.29	0.172	0.115	0.107	0.096		0.145	0.207	0.596	1899-12-31 06:16:02	0.402	0.391	0.397	0.273	0.174	0.134	0.107	0.136	0.134	0.107	0.136		0.144	0.207	0.66
1899-12-31 06:31:02	0.437	0.412	0.37	0.316	0.187	0.116	0.108	0.098		0.146	0.208	0.598	1899-12-31 06:31:02	0.43	0.408	0.401	0.295	0.192	0.135	0.108	0.137	0.135	0.108	0.137		0.145	0.208	0.661
1899-12-31 06:46:02	0.463	0.439	0.388	0.339	0.205	0.117	0.108	0.099		0.147	0.208	0.599	1899-12-31 06:46:02	0.457	0.429	0.418	0.316	0.208	0.135	0.109	0.138	0.135	0.109	0.138		0.145	0.209	0.662
1899-12-31 07:01:02	0.488	0.462	0.421	0.347	0.222	0.117	0.108	0.1		0.147	0.208	0.6	1899-12-31 07:01:02	0.484	0.453	0.443	0.329	0.226	0.135	0.109	0.14	0.135	0.109	0.14		0.145	0.209	0.664
1899-12-31 07:16:02	0.514	0.487	0.444	0.359	0.24	0.118	0.108	0.101		0.148	0.208	0.601	1899-12-31 07:16:02	0.509	0.477	0.466	0.34	0.243	0.135	0.109	0.14	0.135	0.109	0.14		0.145	0.209	0.664
1899-12-31 07:31:02	0.541	0.517	0.467	0.386	0.26	0.118	0.109	0.103		0.148	0.209	0.603	1899-12-31 07:31:02	0.539	0.506	0.489	0.36	0.261	0.135	0.11	0.142	0.135	0.11	0.142		0.145	0.21	0.666
1899-12-31 07:46:02	0.571	0.546	0.49	0.419	0.291	0.12	0.109	0.104		0.15	0.209	0.604	1899-12-31 07:46:02	0.571	0.53	0.512	0.385	0.282	0.137	0.11	0.143	0.137	0.11	0.143		0.147	0.21	0.667
1899-12-31 08:01:02	0.604	0.572	0.514	0.453	0.298	0.119	0.109	0.105		0.149	0.209	0.605	1899-12-31 08:01:02	0.606	0.563	0.542	0.412	0.31	0.137	0.11	0.145	0.137	0.11	0.145		0.147	0.21	0.669
1899-12-31 08:16:02	0.637	0.599	0.541	0.479	0.318	0.12	0.11	0.106		0.15	0.21	0.606	1899-12-31 08:16:02	0.641	0.601	0.584	0.434	0.324	0.137	0.112	0.146	0.137	0.112	0.146		0.147	0.212	0.67
1899-12-31 08:31:02	0.666	0.631	0.565	0.493	0.333	0.122	0.111	0.107		0.152	0.211	0.607	1899-12-31 08:31:02	0.673	0.628	0.618	0.457	0.337	0.137	0.112	0.146	0.137	0.112	0.146		0.147	0.212	0.67
1899-12-31 08:46:02	0.693	0.658	0.589	0.509	0.333	0.123	0.111	0.109		0.153	0.211	0.609	1899-12-31 08:46:02	0.701	0.661	0.656	0.479	0.335	0.139	0.112	0.148	0.139	0.112	0.148		0.149	0.212	0.672
1899-12-31 09:01:02	0.723	0.671	0.61	0.529	0.348	0.121	0.111	0.109		0.151	0.211	0.609	1899-12-31 09:01:02	0.724	0.685	0.682	0.505	0.348	0.14	0.112	0.149	0.14	0.112	0.149		0.15	0.212	0.673
1899-12-31 09:16:02	0.734	0.7	0.631	0.552	0.365	0.122	0.112	0.11		0.152	0.212	0.61	1899-12-31 09:16:02	0.748	0.703	0.683	0.533	0.365	0.139	0.113	0.15	0.139	0.113	0.15		0.149	0.213	0.674
1899-12-31 09:31:02	0.737	0.712	0.654	0.578	0.39	0.124	0.112	0.11		0.154	0.212	0.61	1899-12-31 09:31:02	0.757	0.72	0.714	0.559	0.38	0.142	0.113	0.151	0.142	0.113	0.151		0.152	0.213	0.675
1899-12-31 09:46:02	0.741	0.751	0.676	0.6	0.411	0.125	0.112	0.112		0.155	0.212	0.612	1899-12-31 09:46:02	0.759	0.744	0.734	0.583	0.399	0.142	0.114	0.151	0.142	0.114	0.151		0.152	0.214	0.675
1899-12-31 10:01:02	0.742	0.76	0.691	0.625	0.437	0.126	0.113	0.113		0.156	0.213	0.613	1899-12-31 10:01:02	0.761	0.759	0.743	0.608	0.418	0.142	0.113	0.152	0.142	0.113	0.152		0.152	0.213	0.676
1899-12-31 10:16:02	0.745	0.763	0.694	0.649	0.44	0.131	0.113	0.114		0.161	0.213	0.614	1899-12-31 10:16:02	0.764	0.762	0.745	0.63	0.432	0.142	0.114	0.154	0.142	0.114	0.154		0.152	0.214	0.678
1899-12-31 10:31:02	0.749	0.764	0.686	0.668	0.456	0.128	0.113	0.115		0.158	0.213	0.615	1899-12-31 10:31:02	0.768	0.763	0.743	0.652	0.442	0.143	0.114	0.154	0.143	0.114	0.154		0.153	0.214	0.678
1899-12-31 10:46:02	0.753	0.765	0.698	0.681	0.466	0.13	0.114	0.115		0.16	0.214	0.615	1899-12-31 10:46:02	0.772	0.764	0.743	0.665	0.453	0.143	0.116	0.156	0.143	0.116	0.156		0.153	0.216	0.68
1899-12-31 11:01:02	0.758	0.767	0.711	0.681	0.482	0.129	0.115	0.117		0.159	0.215	0.617	1899-12-31 11:01:02	0.776	0.763	0.745	0.665	0.464	0.144	0.115	0.156	0.144	0.115	0.156		0.154	0.215	0.68
1899-12-31 11:16:02	0.763	0.769	0.689	0.68	0.503	0.131	0.115	0.117		0.161	0.215	0.617	1899-12-31 11:16:02	0.782	0.764	0.747	0.663	0.479	0.145	0.116	0.158	0.145	0.116	0.158		0.155	0.216	0.682
1899-12-31 11:31:02	0.768	0.772	0.706	0.679	0.517	0.136	0.117	0.119		0.166	0.217	0.619	1899-12-31 11:31:02	0.786	0.765	0.75	0.662	0.493	0.147	0.121	0.158	0.147	0.121	0.158		0.157	0.221	0.682
1899-12-31 11:46:02	0.774	0.775	0.712	0.68	0.534	0.141	0.116	0.119		0.171	0.216	0.619	1899-12-31 11:46:02	0.79	0.766	0.755	0.663	0.511	0.152	0.125	0.159	0.152	0.125	0.159		0.162	0.225	0.683
1899-12-31 12:01:02	0.78	0.78	0.704	0.682	0.554	0.143	0.116	0.12		0.173	0.216	0.62	1899-12-31 12:01:02	0.798	0.769	0.761	0.665	0.53	0.151	0.117	0.16	0.151	0.117	0.16		0.161	0.217	0.684
1899-12-31 12:16:02	0.786	0.784	0.725	0.684	0.578	0.149	0.121	0.121		0.179	0.221	0.621	1899-12-31 12:16:02	0.805	0.773	0.765	0.667	0.547	0.156	0.118	0.161	0.156	0.118	0.161		0.166	0.218	0.685
1899-12-31 12:31:02	0.791	0.787	0.718	0.688	0.613	0.161	0.118	0.122		0.191	0.218	0.622	1899-12-31 12:31:02	0.811	0.777	0.77	0.67	0.565	0.155	0.119	0.162	0.155	0.119	0.162		0.165	0.219	0.686
1899-12-31 12:46:02	0.796	0.791	0.741	0.69	0.626	0.166	0.117	0.123		0.196	0.217	0.623	1899-12-31 12:46:02	0.818	0.782	0.773	0.673	0.594	0.162	0.12	0.162	0.162	0.12	0.162		0.172	0.22	0.686
1899-12-31 13:01:02	0.802	0.795	0.731	0.693	0.622	0.169	0.119	0.124		0.199	0.219	0.624	1899-12-31 13:01:02	0.823	0.786	0.777	0.677	0.616	0.163	0.12	0.164	0.163	0.12	0.164		0.173	0.22	0.688
1899-12-31 13:16:02	0.807	0.799	0.753	0.699	0.62	0.185	0.119	0.124		0.215	0.219	0.624	1899-12-31 13:16:02	0.828	0.79	0.782	0.68	0.611	0.173	0.122	0.165	0.173	0.122	0.165		0.183	0.222	0.689
1899-12-31 13:31:02	0.813	0.804	0.743	0.703	0.618	0.198	0.12	0.125		0.228	0.22	0.625	1899-12-31 13:31:02	0.834	0.796	0.788	0.684	0.608	0.175	0.122	0.166	0.175	0.122	0.166		0.185	0.222	0.69
1899-12-31 13:46:02	0.817	0.81	0.761	0.709	0.616	0.202	0.12	0.127		0.232	0.22	0.627	1899-12-31 13:46:02	0.838	0.803	0.793	0.688	0.605	0.182	0.121	0.166	0.182	0.121	0.166		0.192	0.221	0.69
1899-12-31 14:01:02	0.821	0.815	0.759	0.714	0.614	0.216	0.123	0.126		0.246	0.223	0.626	1899-12-31 14:01:02	0.843	0.808	0.797	0.691	0.602	0.193	0.121	0.166	0.193	0.121	0.166		0.203	0.221	0.69
1899-12-31 14:16:02	0.826	0.822	0.772	0.72	0.613	0.224	0.122	0.127		0.254	0.222	0.627	1899-12-31 14:16:02	0.849	0.815	0.802	0.695	0.6	0.196	0.123	0.168	0.196	0.123	0.168		0.206	0.223	0.692
1899-12-31 14:31:02	0.831	0.828	0.773	0.727	0.612	0.235	0.123	0.129		0.265	0.223	0.629	1899-12-31 14:31:02	0.854	0.82	0.808	0.698	0.599	0.206	0.123	0.169	0.206	0.123	0.169		0.216	0.223	0.693
1899-12-31 14:46:02	0.836	0.833	0.779	0.733	0.61	0.244	0.123	0.128		0.274	0.223	0.628	1899-12-31 14:46:02	0.859	0.825	0.813	0.703	0.598	0.22	0.124	0.169	0.22	0.124	0.169		0.23	0.224	0.693
1899-12-31 15:01:02	0.84	0.84	0.787	0.738	0.609	0.259	0.123	0.13		0.289	0.223	0.63	1899-12-31 15:01:02	0.863	0.83	0.818	0.706	0.598	0.223	0.124	0.17	0.223	0.124	0.17		0.233	0.224	0.694
1899-12-31 15:16:02	0.845	0.846	0.785	0.744	0.61	0.269	0.124	0.131		0.299	0.224	0.631	1899-12-31 15:16:02	0.869	0.835	0.824	0.71	0.598	0.234	0.125	0.171	0.234	0.125	0.171		0.244	0.225	0.695
1899-12-31 15:31:02	0.85	0.851	0.794	0.75	0.61	0.277	0.125	0.131		0.307	0.225	0.631	1899-12-31 15:31:02	0.874	0.84	0.829	0.714	0.598	0.245	0.127	0.171	0.245	0.127	0.171		0.255	0.227	0.695
1899-12-31 15:46:02	0.855	0.857	0.799	0.754	0.612	0.283	0.125	0.132		0.313	0.225	0.632	1899-12-31 15:46:02	0.879	0.845	0.835	0.718	0.599	0.256	0.126	0.172	0.256	0.126	0.172		0.266	0.226	0.696
1899-12-31 16:01:02	0.86	0.862	0.801	0.759	0.614	0.293	0.126	0.132		0.323	0.226	0.632	1899-12-31 16:01:02	0.882	0.849	0.84	0.721	0.6	0.264	0.126	0.172	0.264	0.126	0.172		0.274	0.226	0.696
1899-12-31 16:16:02	0.865	0.869	0.81	0.762	0.615	0.3	0.126	0.132		0.33	0.226	0.632	1899-12-31 16:16:02	0.888	0.854	0.845	0.725	0.601	0.276	0.126	0.174	0.276	0.126	0.174		0.286	0.226	0.698
1899-12-31 16:31:02	0.87	0.876	0.816	0.766	0.617	0.312	0.128	0.133		0.342	0.228	0.633	1899-12-31 16:31:02	0.893	0.859	0.853	0.725	0.603	0.286	0.127	0.174	0.286	0.127	0.174		0.296	0.227	0.698
1899-12-31 16:46:02	0.877	0.884	0.817	0.773	0.62	0.315	0.127	0.135		0.345	0.227	0.635	1899-12-31 16:46:02	0.897	0.863	0.859	0.733	0.605	0.289	0.128	0.175	0.289	0.128	0.175		0.299	0.228	0.699
1899-12-31 17:01:02	0.887	0.891	0.825	0.777	0.621	0.319	0.129	0.135		0.349	0.229	0.635	1899-12-31 17:01:02	0.904	0.868	0.866	0.737	0.606	0.302	0.129	0.176	0.302	0.129	0.176		0.312	0.229	0.7
1899-12-31 17:16:02	0.899	0.9	0.833	0.782	0.623	0.33	0.128	0.135		0.36	0.228	0.635	1899-12-31 17:16:02	0.915	0.873	0.874	0.743	0.608	0.304	0.129	0.176	0.304	0.129	0.176		0.314	0.229	0.7
1899-12-31 17:31:02	0.913	0.909	0.841	0.785	0.625	0.344	0.129	0.135		0.374	0.229	0.635	1899-12-31 17:31:02	0.928	0.879	0.88	0.744	0.61	0.321	0.13	0.177	0.321	0.13	0.177		0.331	0.23	0.701
1899-12-31 17:46:02	0.926	0.919	0.848	0.786	0.625	0.355	0.129	0.137		0.385	0.229	0.637	1899-12-31 17:46:02	0.941	0.886	0.886	0.748	0.61	0.333	0.131	0.177	0.333	0.131	0.177		0.343	0.231	0.701
1899-12-31 18:01:02	0.94	0.928	0.857	0.791	0.628	0.367	0.13	0.137		0.397	0.23	0.637	1899-12-31 18:01:02	0.953	0.892	0.891	0.75	0.612	0.327	0.131	0.178	0.327	0.131	0.178		0.337	0.231	0.702
						The optical density values at 64, 128, and 256 μg/mL were adjusted by subtracting their respective pre-reading values accordingly.

## Sheet: OG time killing
Time-killing assays for OG
2 hours culture of WCUH29 strain with the OG compound
	Cfu						Avg. Cfu	Dilution	Cfu/ml	LogCFU/ml
WCUH29/OG/30min
Original Inoculating Culture	18	20	11				16.3333	1000	816667	5.91204
0ug/ml	45	47	53				48.3333	1000	2.41667e+06	6.38322
8ug/ml	1	1	0	11	15	9	6.16667	10	3083.33	3.48902
16ug/ml	1	7	9	3	9	6	5.83333	1	291.667	2.46489
32ug/ml	1	0	0	0	0	0	0.166667	1	8.33333	0.920819
WCUH29/OG/60min
Original Inoculating Culture	18	20	11				16.3333	1000	816667	5.91204
0ug/ml	16	19	6				13.6667	10000	6.83333e+06	6.83463
8ug/ml	20	24	20	2	2	1	11.5	1	575	2.75967
16ug/ml	0	2	1	2	4	3	2	1	100	2
32ug/ml	0	0	0	0	0	0	0	1	0	0
WCUH29/OG/120min
Original Inoculating Culture	18	20	11				16.3333	1000	816667	5.91204
0ug/ml	11	8	8				9	100000	36000000	7.5563
8ug/ml	10	11	11	1	0	4	6.16667	1	246.667	2.39211
16ug/ml	1	1	0	0	0	0	0.333333	1	13.3333	1.12494
32ug/ml	0	0	0	0	0	0	0			0
WCUH29/OG180min
Original Inoculating Culture	18	20	11				16.3333	1000	816667	5.91204
0ug/ml	44	45	46				45	100000	225000000	8.35218
8ug/ml	8	5	7	0	0	0	3.33333	1	166.667	2.22185
16ug/ml	0	0	0	0	0	0	0	1	0	0
32ug/ml	0	0	0	0	0	0	0	1	0	0
	Time (min)	0 μg/mL	8 μg/mL	16 μg/mL	32 μg/mL
	0	5.91	5.91	5.91	5.91
	30	6.38	3.49	2.46	0.92
	60	6.83	2.76	2	0
	120	7.56	2.39	1.12	0
	180	8.35	2.22	0	0
2 hours culture of WCUH29 strain with the Antibiotic of Triclosan is as a positive control.
	Cfu						Avg. Cfu	Dilution	Cfu/ml	LogCFU/ml
WCUH29/Triclosan/30min
Original Inoculating Culture	40	35	34				36.3333	1000	1.81667e+06	6.25928
0ug/ml	9	14	10				11	10000	5500000	6.74036
0.125ug/ml	66	56	57	68	0	0	61.75	1000	3087500	6.48961
0.25ug/ml	56	58	42	45	0	0	50.25	1000	2512500	6.40011
0.5ug/ml	62	58	56	50	0	0	56.5	1000	2825000	6.45102
1ug/ml	47	49	54	36	0	0	46.5	1000	2325000	6.36642
WCUH29/Triclosan/60min
Original Inoculating Culture	40	35	34				36.3333	1000	1.81667e+06	6.25928
0ug/ml	19	19	21				19.6667	100000	9.83333e+07	7.9927
0.125ug/ml	14	10	7	9	0	0	10	10000	5000000	6.69897
0.25ug/ml	11	12	13	9	0	0	11.25	10000	5625000	6.75012
0.5ug/ml	13	18	12	11	0	0	13.5	10000	6750000	6.8293
1ug/ml	5	5	10	8			7	10000	3500000	6.54407
WCUH29/Triclosan/120min
Original Inoculating Culture	40	35	34				36.3333	1000	1.81667e+06	6.25928
0ug/ml	39	30	30				33	100000	132000000	8.12057
0.125ug/ml	43	38	50	58	0	0	47.25	1000	1890000	6.27646
0.25ug/ml	38	31	39	40	0	0	37	1000	1480000	6.17026
0.5ug/ml	24	20	41	32	0	0	29.25	1000	1170000	6.06819
1ug/ml	29	34	40	33	0	0	34	1000	1360000	6.13354
WCUH29/Triclosan180min
Original Inoculating Culture	40	35	34				36.3333	1000	1.81667e+06	6.25928
0ug/ml	63	74	67				68	100000	340000000	8.53148
0.125ug/ml	6	8	13	0	0	0	9	100	45000	4.65321
0.25ug/ml	5	6	3	9	0	0	3.83333	100	19166.7	4.28255
0.5ug/ml	1	3	1	1	0	0	1.5	100	7500	3.87506
1ug/ml	1	1	0	0	0	0	0.5	100	2500	3.39794
Time	0ug/ml	0.125ug/ml	0.25ug/ml	0.5ug/ml	01ug/ml
0min	6.26	6.26	6.26	6.26	6.26
30min	6.74	6.49	6.4	6.45	6.37
60min	7.99	6.7	6.75	6.83	6.54
120min	8.12	6.28	6.17	6.07	6.13
180min	8.53	4.65	4.28	3.88	3.4
Time	0 μg/mL	0.25 μg/mL	0.5 μg/mL	1 μg/mL
0min	6.26	6.26	6.26	6.26
30min	6.74	6.4	6.45	6.37
60min	7.99	6.75	6.83	6.54
120min	8.12	6.17	6.07	6.13
180min	8.53	4.28	3.88	3.4
		0 μg/mL	8 μg/mL	16 μg/mL	32 μg/mL

## Sheet: OG vs S. aureus permeability
	Impact of OG on Staphylococcal permeability
	530/25,590/35
	Kinetic read	A1	A2	A3	A4	B1	B2	B3	B4	C1	C2	C3	C4	D1	D2	D3	D4	E1	E2	E3	E4	F1	F2	F3	F4	G1	G2	G3	G4	H1	H2	H3	H4
	1899-12-31 00:01:01	87996	90763	89294	91333	106743	107250	105158	105344	228379	231381	225829	229053	726801	731217	712630	712580	662709	662201	677696	663676	239520	230686	239388	243964	848086	844843	854537	874414	82008	82567	82057	84039
	1899-12-31 00:06:01	84942	85577	86281	86696	102068	102852	100739	101121	227241	228994	220376	222148	713996	704190	691888	684320	649964	654485	639401	662007	247243	235835	242300	245597	818233	807510	818672	851644	79802	81020	79604	81741
	1899-12-31 00:11:01	81300	83325	83346	84308	99153	100017	97747	95967	233512	230819	225209	221452	703325	684265	669076	662137	633847	620047	617424	623468	251521	244091	246809	249328	807303	791926	796702	834361	78335	79023	77632	79114
	1899-12-31 00:16:01	80058	81532	81538	83019	96556	98449	96056	94762	231592	235891	228903	223213	679495	678922	660607	652069	623001	624875	613712	627370	259482	248952	254375	258900	795797	796081	790974	815172	77751	79018	76879	79464
	1899-12-31 00:21:01	78401	80668	80709	81968	96011	97368	95025	95915	234088	234339	227500	217541	712451	711743	666126	679408	625615	614842	622780	637340	262862	256423	261902	266178	792910	785564	790530	810507	77935	77785	77396	78890
	1899-12-31 00:26:01	78318	79676	80250	81319	94601	94800	94488	93884	226777	222848	220571	217031	724422	713256	699857	677092	613229	601578	627900	642220	270811	258236	261085	270065	790320	791983	785508	818108	76559	76924	76087	78524
	1899-12-31 00:31:01	77440	78134	78911	80326	93993	94230	93417	91938	225027	224790	223094	218421	667139	646656	664548	618823	612282	629099	640923	682848	272897	263765	271992	268853	793604	779844	781812	800702	77097	77153	75586	78705
		OG (μg/mL)	Ava	STDEV	TTEST
	A1-A4	0	89846.5	1503.25
	B1-B4	8	106124	1031.6	1.98309e-06
	C1-C4	16	228660	2284.13	6.15244e-11
	D1-D4	32	720807	9640.94	1.44117e-11
	F1-F4	Lysostaphin (8μg/mL)	238390	5558.6	3.55794e-09
	G1-G4	Triclosan (32μg/mL)	855470	13256.5	2.94936e-11

## Sheet: OG vs E. coli permeability
	Impact of OG on E. coli permeability
	530/25,590/35
	Kinetic read	A4	A5	A6	B4	B5	B6	C4	C5	C6	D4	D5	D6	E4	E5	E6	F4	F5	F6	G4	G5	G6	H4	H5	H6
	1899-12-31 00:01:01	206773	206624	210068	529966	528751	525027	646251	646838	668331	860058	856564	933765	326240	346551	333771	425439	424204	421912	43953	45123	46034	49280	47848	48346
	1899-12-31 00:06:01	196561	196463	196831	504741	494462	508972	616749	618439	626646	818874	820362	876075	305150	321583	313344	407872	408005	399052	43207	43423	44052	48519	46654	46406
	1899-12-31 00:11:01	183242	191885	183703	500231	494527	495024	592318	611448	607988	804474	797467	861385	305475	307659	302193	406934	399703	396844	43152	43088	43983	48013	46661	46114
	1899-12-31 00:16:01	182522	193194	184825	494273	494489	497965	588916	606486	615490	796159	791330	854982	303900	307963	293401	408001	400466	396664	42374	42550	44106	47055	45748	45749
	1899-12-31 00:21:01	182758	186679	184580	499662	494569	507042	585810	595906	606154	796859	783651	828433	295923	301949	296690	407330	407347	396728	42359	42123	43975	47196	45561	45965
	1899-12-31 00:26:01	177022	177143	176092	513618	503443	503185	580022	595586	601576	789880	771278	837101	297290	303938	291978	406986	403498	398854	42242	42558	42848	47352	46794	45569
	1899-12-31 00:31:01	174003	175107	176607	495094	503896	505112	579848	592728	607444	784205	775157	827522	298119	302957	292474	418758	399151	407675	41265	42083	42538	47271	45908	45526
		OG (μg/mL)	Ava	STDEV	Ttest
	A4-A6	0	207822	1946.81
	B4-B6	32	527915	2573.52	6.88437e-09
	C4-C6	64	653807	12581.9	4.41949e-07
	D4-D6	128	883462	43598.4	1.14985e-05
	E4-E6	Triclosan (4μg/mL)	335521	10267.9	2.94665e-05
	F4-F6	Polymycin B (μg/mL)	423852	1789.7	1.4964e-08

## Sheet: OG toxicity vs HFF cells
Cytoxicity assays using HFF cells
		Well	Lum
HFF Cells only		A1	475816
		A2	646588
		A3	705074
Lum
Well ID	Name	Well	Lum	Count	Mean	Std Dev	CV (%)		HFF cells	Lum			Ttest
SPL1	OG 12.5	B1	472013	3	486758	20369	4.18		DMSO 0.5	504719	516654		0.187868
		B2	510000							499300
		B3	478261							545942
SPL2	OG 25	C1	459797	3	433538	31770	7.33		DMSO 1.0	517725	495979		0.0804219
		C2	442594							495383
		C3	398223							474828
SPL3	OG 50	D1	448682	3	372362	66559	17.9		DMSO 1.5	485973	379523		0.923268
		D2	326357							367564
		D3	342047							285031
SPL4	OG 100	E1	218548	3	227914	21470	9.42		DMSO 2.0	445085	414990		0.000847381
		E2	212719							387341
		E3	252476							412544
SPL5	OG 150	F1	1304	3	1635	479	29.3		DMSO 2.5	383322	428036
		F2	1417							446681
		F3	2184							454105
SPL6	OG 200	G1	432	3	872	607	69.7		DMSO 3.0	535427	475438
		G2	619							466881
		G3	1565							424006
SPL7	OG 250	H1	333	3	509	184	36.1		Triton X100 0.05%	1693	1583
		H2	494							1762
		H3	700							1294
SPL8	OG 300	A4	2491	3	2528	327	12.9
		A5	2221
		A6	2871
	OG (μg/mL)	% survival		OG (μg/mL)	% survival	STDEV
	12.5	91.3597		12.5	94.2136	3.94252
	12.5	98.7122		25	87.4106	6.40556
	12.5	92.569		50	98.1132	17.5376
	25	92.705		100	54.9204	5.17356
	25	89.2365		150	0.381977	0.111858
	25	80.2903		200	0.18341	0.127755
	50	118.223		DMSO	100	0
	50	85.9914
	50	90.1256
	100	52.6634
	100	51.2588
	100	60.8391
	150	0.304647
	150	0.331047
	150	0.510237
	200	0.0908636
	200	0.130196
	200	0.32917
	250
	250
	250
	250
	300
	300
	DMSO	100
		100
		100
	Triton-X100	0

## Sheet: OG toxicity vs A549 cells 
Cytoxicity assays using A549 cells
OG (μg/mL)		Average		DMSO			MZ-01 (288)
50	521317	692630		794550	812188		50	774997	744200
50	801282			800871			50	773736
50	755292			841142			50	683866
100	700091	731263		901379	871617		100	931767	988920
100	727480			876971			100	1049069
100	766218			836502			100	985923
200	464593	487846		847144	892918		200	800291	787430
200	473557			932099			200	798721
200	525387			899512			200	763279
400	2587	2987		744884	814657
400	2245			810959
400	4129			888128
OG	% survival	Average%		Ttest		MZ-01	% survival		Ttest
50	64.1868					50	95.4209	95.3433	0.138371
50	98.6572	95.826	4.00398	0.239898		50	95.2657
50	92.9948					50
100	80.3209	83.8973	3.81193	0.00185631		100	100	100
100	83.4632					100	100
100	87.9076					100	100
200	52.0309	54.635	3.6755	0.000202219		200	89.6264	88.1862	0.018608
200	53.0347					200	89.4506
200	58.8393					200	85.4814
400	0.317557	0.366657	0.123202
400	0.275576
400	0.506839
	Survival %	STDEV
50	95.83	4
100	83.9	3.81
200	54.63	3.68
400	0.37	0.12
DMSO	100	0

## Sheet: OG hemolytic activity vs RBC
Hemolytic activity of OG (μg/mL) in sheep red blood cells
OG (μg/mL)	repeat 1 OD450	2	3		OG	OD450nm
0	0.0709	0.0611	0.071		0	0.0676667
50	0.1193	0.1195	0.1319		50	0.123567
100	0.1076	0.1052	0.113		100	0.1086
150	0.1161	0.1195	0.1268		150	0.1208
200	0.1132	0.1093	0.1089		200	0.110467
225	0.4107	0.1557	0.1292		225	0.231867
250	0.2023	0.9551	0.6634		250	0.606933
275	1.5882	2.2226	1.9316		275	1.91413
300	1.8389	2.0041	1.9408		300	1.92793
400	1.8424	1.7955	1.6757		400	1.7712
Positive control	2.1804	2.3872	2.3719		Positive control	2.31317
	% hemolysis= (OD450-NC)/(Positive control-NC)
OG (μg/mL)
0	0	0	0
50	2.29438	2.51064	2.64679
100	1.73975	1.89588	1.82537
150	2.14269	2.51064	2.42514
200	2.00521	2.07214	1.64718
225	16.1081	4.06689	2.52944
250	6.22896	38.4334	25.7464
275	71.927	92.9238	80.864
300	83.8113	83.5304	81.2639
400	83.9772	74.5626	69.7423
Positive control	100	100	100
OG	Average	STDEV
0		0
50	2.48394	0.177715
100	1.82033	0.0781861
150	2.35949	0.192561
200	1.90818	0.228493
225	7.56814	7.43565
250	23.4696	16.2225
275	81.9049	10.537
300	82.8685	1.39676
400	76.094	7.24
Positive control	100	0
OG
0	0	0
50	2.48	0.18
100	1.82	0.08
200	1.91	0.19
225	7.57	7.44
250	23.47	16.22
275	81.9	10.54
300	82.87	1.4
Positive control	100	0
